# Supplementary material for: Bilateral carcinoid heart disease secondary to a massive right-to-left shunt through a patent foramen ovale: a case report
Source: Eur Heart J Case Rep. 2025 Sep 16;9(9):ytaf444. doi: 10.1093/ehjcr/ytaf444 (PMC12461251; doi:10.1093/ehjcr/ytaf444)
Supplement: ytaf444_Supplementary_Data [file ytaf444_supplementary_data.zip]

Archive with 20 entries (20 files):
- S9 IM 2c.mp4
- S10 IAO+IM 4C.mp4
- S11 IM 3c.mp4
- S12 IAO ETE.mp4
- S13 iao 3c .mp4
- S14 BUBBLES X PLANE.mp4
- S15 PLAX COLOR ETT.mp4
- S16 AOR.mp4
- S17 VIDEO TOE IM.mp4
- S18 TE TOE COLOR 4C.mp4
- S19 SEPTO X PLANE.mp4
- S20 SHUNT TOE COLOR.mp4
- S1-VIDEO 4CHAMBER TOE .mp4
- S2-VIDEO 4c ett.mp4
- S3 VIDEO TRICUSP ETT.mp4
- S4 TOE. BUBLES ETE.mp4
- S5 AORTA ETT.mp4
- S6 estenosis tri color.mp4
- S7 AORTPLAX ETT.mp4
- S8-IM 3c BIS.mp4
